# Supplementary material for: Trans-acting genetic variants causing multilocus imprinting disturbance (MLID): common mechanisms and consequences
Source: Clin Epigenetics. 2022 Mar 16;14:41. doi: 10.1186/s13148-022-01259-x (PMC8928698; doi:10.1186/s13148-022-01259-x)
Supplement: Supplementary file 1 — Additional file 1. Overview on all cases, MLID patterns and list of references reporting on MLID associated maternal or fetal variants. [file 13148_2022_1259_MOESM1_ESM.xlsx]

## Sheet: Overview table
Spalte1	Spalte2	Spalte3	Spalte4	Spalte5	Spalte6	Spalte7	Spalte8	Spalte10	Spalte11	Spalte12	Spalte14	Spalte15	Spalte16	Spalte17	Spalte18	Spalte20	Spalte21	Spalte22	Spalte24	Spalte242	Spalte25	Spalte26	Spalte27	Spalte28	Spalte29	Spalte30	Spalte31	Spalte32	Spalte33	Spalte34	Spalte35	Spalte36	Spalte37	Spalte38	Spalte39	Spalte40	Spalte41	Spalte42	Spalte43	Spalte44	Spalte45	Spalte46	Spalte47	Spalte48	Spalte49	Spalte50	Spalte51	Spalte52	Spalte53
Reference			Gene	Transcript	Genetic variants identified in the mother								Genetic variants identified in the proband(s)							Leading phenotype		previously published
Author	family ID in this paper	published patient ID			DNA variation 1	Predicted coding effect	Predicted protein	DNA variation 2	Variant type	Predicted protein	Method used	Zygosity in mother and proband	DNA variation	Predicted coding effect	Predicted protein	DNA variation 2	Predicted coding effect	Predicted protein 2	Method		Gender
Begemann, J Med Genet 2018	family 1	family 1	NLRP2	NM_017852.4	c.1479_1480del	frameshift	p.(Arg493Serfs*32)				WES	homozygous
		p1	NLRP2									heterozygous	c.1479_1480del	frameshift	p.(Arg493Serfs*32)				WES	BWSp	m
		p2	NLRP2									heterozygous	c.1479_1480del	frameshift	p.(Arg493Serfs*32)				WES	BWSp	f
Begemann, J Med Genet 2018	family 2	family 2	NLRP2	NM_017852.4	c.2237del	frameshift	p.(Asn746Thrfs*4)				WES	heterozygous
		p	NLRP2									heterozygous	c.2237del	frameshift	p.(Asn746Thrfs*4)				WES	SRSp	m	Bens et al.2016 (patient 31), Begemann et al. 2011 (patient 2)
Begemann, J Med Genet 2018	family 3	family 3	NLRP2	NM_017852.4	c.2860_2861del	frameshift	p.(Cys954Glnfs*18)				WES	heterozygous
		p	NLRP2										none						WES	growth retardation, 47,XXY	m
Begemann, J Med Genet 2018	family 4	family 4	NLRP2	NM_017852.4	c.314C>T	missense	p.(Pro105Leu)				WES	heterozygous
		p	NLRP2										none						WES	TNDM	m
Begemann, J Med Genet 2018	family 5	family 5	NLRP2	NM_017852.4	c.1885T>C	missense	p.(Ser629Pro)	c.2401G>A	missense	p.(Ala801Thr)	WES	cis
		p	NLRP2									cis	c.1885T>C	missense	p.(Ser629Pro)	c.2401G>A	missense	p.(Ala801Thr)	WES	SRSp	m	Pool et al.
Meyer, PLoS Genet 2009	family 6	mother IV-1	NLRP2	NM_017852.4	c.1479_1480del	frameshift	p.(Arg493Serfs*32)				Sanger	homozygous
		child V-1	NLRP2									homozygous	c.1479_1480del	frameshift	p.(Arg493Serfs*32)				Sanger	BWSp	m
		child V-2	NLRP2									heterozygous	c.1479_1480del	frameshift	p.(Arg493Serfs*32)				Sanger	BWSp	m
Docherty, Nat Comm 2015	family 7	family 1	NLRP5	NM_153447.4	c.2320T>C	missense	p.(Cys774Arg)	c.1664G>T	missense	p.(Gly555Val)	WES	compound heterozygous
		proband1	NLRP5									heterozygous	c.2320T>C	missense	p.(Cys774Arg)				WES	SRSp	f
		proband2 (half-brother)	NLRP5									heterozygous	c.1664G>T	missense	p.(Gly555Val)				Sanger	BWSp	m
Docherty, Nat Comm 2015	family 8	family 2	NLRP5	NM_153447.4	c.2840T>C	missense	p.(Leu947Pro)	c.2353C>T	nonsense	p.(Gln785*)	Sanger	compound heterozygous
		proband1	NLRP5									heterozygous	c.2353C>T	missense	p.(Gln785*)				WES	BWSp	m
		proband2	NLRP5									heterozygous	c.2353C>T	nonsense	p.(Gln785*)				Sanger	unspecific	m
Docherty, Nat Comm 2015	family 9	family 3	NLRP5	NM_153447.4	c.155T>C	missense	p.(Met52Thr)	c.226G>C	missense	p.(Glu76Gln)	Sanger	compound heterozygous
		proband	NLRP5									heterozygous	c.155T>C	missense	p.(Met52Thr)	c.226G>C	missense	p.(Glu76Gln)	WES	BWSp	m
Docherty, Nat Comm 2015	family 10	family 4	NLRP5	NM_153447.4	c.1156_1158dup	in-frame	p.(Pro386dup)				WES	heterozygous
		proband 1 (twins)	NLRP5										none						WES	SRSp	f
		proband 2 (twins)	NLRP5										none						WES	healthy	f
Docherty, Nat Comm 2015	family 11	family 5	NLRP5	NM_153447.4	c.1699A>G	missense	p.(Met567Val)				Sanger	homozygous
		proband	NLRP5									heterozygous	c.1699A>G	missense	p.(Met567Val)				Sanger	unspecific	f
Soellner, Eur J Hum Gen 2019	family 12	mother	NLRP5	NM_153447.4	c.68T>A	missense	p.(Val23Asp)				targeted NGS panel	heterozygous
		child SRS-35	NLRP5									heterozygous	c.68T>A	missense	p.(Val23Asp)				targeted NGS panel	SRSp	m
Soellner, Eur J Hum Gen 2019	family 13	mother	NLRP5	NM_153447.4	c.3259G>A	missense	p.(Glu1087Lys)				targeted NGS panel	heterozygous
		child SRS-38	NLRP5										none						targeted NGS panel	SRSp	f
Sparago, Clin Epigen 2019	family 14	mother II-2	NLRP5	NM_153447.4	c.1057C>T	nonsense	p.(Arg353*)	c.1597C>T	missense	p.(Arg533Cys)	WES	compound heterozygous
		proband III-1	NLRP5									heterozygous	c.1597C>T	missense	p.(Arg533Cys)				WES	BWSp	m
		sibling (healthy) III-2	NLRP5									heterozygous	c.1057C>T	nonsense	p.(Arg353*)				WES	healthy	m
Caliebe, J Med Gen 2014	family 15	mother II-4	NLRP7	NM_001127255	c.2156C>T	missense	p.(Ala719Val)				Sanger	heterozygous
		III-1	NLRP7									heterozygous	c.2156C>T	missense	p.(Ala719Val)				Sanger	unspecific, deceased	unknown
		III-2	NLRP7									heterozygous	c.2156C>T	mmissense	p.(Ala719Val)				Sanger	unspecific	m
		III-3	NLRP7										none						Sanger	unspecific	unknown
Begemann, J Med Genet 2018	family 16	family 6	NLRP7	NM_001127255.1	c.2161C>T	missense	p.(Arg721Trp)	c.2573T>C	missense	p.(Ile858Thr)	WES	compound heterozygous
		p	NLRP7									heterozygous	c.2573T>C	missense	p.(Ile858Thr)				WES	BWSp	unknown	mutation has already been reported in HYDM but not in MLID
Begemann, J Med Genet 2018	family 17	family 7	NLRP7	NM_001127255.1	c.749T>G	missense	p.(Phe250Cys)	c.1104T>G	missense	p.(Ile368Met)	WES	compound heterozygous
		p	NLRP7									heterozygous	c.749T>G	missense	p.(Phe250Cys)				WES	BWSp	f	Begemann et al.2011
Begemann, J Med Genet 2018	family 18	family 8	NLRP7	NM_001127255.1	c.2156C>T	missense	p.(Ala719Val)				WES	heterozygous
		p	NLRP7									heterozygous	c.2156C>T	missense	p.(Ala719Val)				WES	SRSp	m	mutation has beend reported in Meyer 2009 and patient has been reported in Begemann 2011
Soellner, Eur J Hum Gen 2017	family 19	III.2	NLRP7	NM_001127255.1	c.2010_2011del	frameshift	p.(Phe671Glnfs*18)	c.574A>G	missense	p.(Met192Leu)	targeted NGS panel	cis
		IV.1	NLRP7									heterozygous	none						WES	BWSp, deceased	m
		IV.3	NLRP7									heterozygous	none						WES	unspecific	m
Eggermann, Eur J Hum Genet. 2021	family 20	mother I-2	PADI6	NM_207421.3	c.1114A>G	missense	p.(Thr372Ala)	c.2069G>A	nonsense	p.(Trp690*)	WES	compound heterozygous							WES		f
		II-3	PADI6									heterozygous	c.2069G>A	nonsense	p.(Trp690*)				Sanger	BWSp	f
		II-5	PADI6									heterozygous	c.1114A>G	missense	p.(Thr372Ala)				Sanger	BWSp	f
Begemann, J Med Genet 2018	family 21	family 9	PADI6	NM_207421.3	c.902G>A	missense	p.(Arg301Gln)	c.1298C>T	missense	p.(Pro433Leu)	WES	compound heterozygous
		p not tested (no DNA sample)	PADI6										not tested							SRSp	f	Pool et al.
Begemann, J Med Genet 2018	family 22	family 10	PADI6	NM_207421.3	c.1124T>C	missense	p.(Leu375Ser)	c.1639G>A	missense	p.(Asp547Asn)	WES	compound heterozygous
		p	PADI6									heterozygous	c.1639G>A	missense	p.(Asp547Asn)				WES	BWSp	m	Bens et al. 2016
Begemann, J Med Genet 2018	family 23	family 11	PADI6	NM_207421.3	c.1046A>G	missense	p.(Asp349Gly)				WES	heterozygous
		p	PADI6										none						WES	SRSp	m
Begemann, J Med Genet 2018	family 24	family 12	PADI6	NM_207421.3	c.433A>G	missense	p.(Lys145Glu)				WES	heterozygous
		p	PADI6										none						WES	SRSp	m
Cubellis, Clin Epig 2020	family 25	family 1 II-2	PADI6	NM_207421.3	c.1067G>A	nonsense	p.(Trp356*)	c.1894C>G	missense	p.(Pro632Ala)	WES	compound heterozygous									f
		III-1	PADI6									heterozygous	c.1067G>A	nonsense	p.(Pro632Ala)				WES	BWSp	f
		III-2	PADI6									heterozygous	c.1067G>A	nonsense	p.(Pro632Ala)				WES	BWSp	f
Cubellis, Clin Epig 2020	family 26	family 2 I-4	PADI6	NM_207421.3	c.1429A>G	missense	p.(Met477Val)	c.2080C>T	missense	p.(Pro694Ser)	WES	compound heterozygous									f
		II-3	PADI6									heterozygous	c.2080C>T	missense	p.(Pro694Ser)				WES	BWSp	f
Cubellis, Clin Epig 2020	family 27	family 3 I-2	PADI6	NM_207421.3	c.2006del	frameshift	p.(Thr669Lysfs*86)				WES	heterozygous									f
		II-2	PADI6									heterozygous	c.2006delC	frameshift	p.(Thr669Lys)				WES	BWSp	m
Boyraz, J Clin Pediatr Endocrin 2013	family 28	patient	ZFP57	NM_001109809.1								homozygous	c.475A>T	missense	p.(Thr159Ser)	c.1033G>C	missense	p.(Ala345Pro)	Sanger	TNDM	m
Iyigun,J of Trop Ped 2017	family 29	patient	ZFP57	NM_001109809.1								homozygous	c.373C>T	nonsense	p.(Arg125*)				Sanger	TNDM	m
Touati, Diabet 2019	family 30	patient	ZFP57	NM_001109809.1								homozygous	c.373C>T	nonsense	p.(Arg125*)				Sanger	TNDM	m
Court, Wiley 2013	family 31	TND1170	ZFP57	NM_001109809.2								homozygous	c.372del	frameshift	p.(Arg125Glufs*7)				Sanger	TNDM	unknown
Mackay, Nat Gen 2008	family 32	proband 1	ZFP57	NM_001109809.2								homozygous	c.783C>A	nonsense	p.(Cys261*)				Sanger	TNDM	f
		proband 2	ZFP57	NM_001109809.2								homozygous	c.783C>A	nonsense	p.(Cys261*)				Sanger	TNDM	f
Mackay, Nat Gen 2008	family 33	proband 1	ZFP57	NM_001109809.4								homozygous	c.317_318del	frameshift	p.(Glu106Valfs*28)				Sanger	TNDM	f
Mackay, Nat Gen 2008	family 34	proband	ZFP57	NM_001109809.4								homozygous	c.1383del	frameshift	p.(Tyr462Ilefs*16)				Sanger	TNDM	m
Mackay, Nat Gen 2008	family 35	proband	ZFP57	NM_001109809.4								homozygous	c.1372C>G	missernse	p.(His458Asp)				Sanger	TNDM	m
Mackay, Nat Gen 2008	family 36	proband	ZFP57	NM_001109809.4								homozygous	c.743G>A	missense	p.(Arg248His)				Sanger	TNDM	m
Mackay, Nat Gen 2008	family 37	proband	ZFP57	NM_001109809.4								homozygous	c.829C>A	missense	p.(His277Asn)				Sanger	TNDM	f
Mackay, Nat Gen 2008	family 38	proband	ZFP57	NM_001109809.4								Compound heterozygous	c.743G>A	missense	p.(Arg248His)	c.839_846del	frameshift	p.(Ile280Lysfs*21)	Sanger	TNDM	m
Boonen, Care 2013	family 39	family 8 II-1	ZFP57	NM_001109809.4								homozygous	c.458del	frameshift	p.(Leu153HisfsX49)				Sanger	TNDM	m
Boonen, Care 2013	family 40	family 9 II-2	ZFP57	NM_001109809.4								compound heterozygous	c.458del	frameshift	p.(Leu153HisfsX49)	c.820C>T	missense	p.(Leu274Phe)	Sanger	TNDM	f
Boonen, Care 2013	family 41	family 10 II-2	ZFP57	NM_001109809.4								homozygous	c.742C>T	missense	p.(Arg248Cys)				Sanger	TNDM	f
AC new	family 42	AC-M30128	ZFP57	NM_001109809.4								homozygous	c.748C>T	missense	p.(Arg250C)				Sanger	BWSp	m
Geoffron, J Clin Endo 2018	family 43	case13	ARID4A	NM_002892.3							WES	heterozygous	c.1181A>G	maternal	p.(Tyr394Cys)					SRSp	unknown
Demond, Genome Med 2019	family 44	patient D (mother)	KHDC3L	NM_001017361.2							Sanger	homozygous	c.1A>G		p.?					molar conceptus	f
Begemann, J Med Genet 2018	family 45	family 13	OOEP	NM_001080507.2	c.109C>T	missense	p.(Arg37Trp)				WES	homozygous
		p	OOEP									heterozygous	c.109C>T	missense	p.(Arg37Trp)					TNDM	m
Begemann, J Med Genet 2018	family 46	family 14	UHRF1	NM_013282.4	c.514G>A	missense	p.(Val172Met)				WES	heterozygous
		p	UHRF1									heterozygous	c.514G>A	missense	p.(Val172Met)					SRSp	f
Begemann, J Med Genet 2018	family 47	family 15	ZAR1	NM_175619.2	c.130G>T	missense	p.(Gly44Cys)				WES	heterozygous
		p	ZAR1									heterozygous	c.130G>T	missense	p.(Glu44Cys)					BWSp	f
Tannorella et al., ESHG 2021	family 48	mother	NLRP2	NM_017852.4	c.1870C>T	nonsense	p.(Gln624*)				WES	homozygous
		II.IV	NLRP2									heterozygous	NM_017852.4	c.1870C>T	nonsense	no			WES	BWSp	f
Tannorella et al., ESHG 2021	family 49	mother	PADI6	NM_207421.3	c.1639G>A	missense	p.(Asp547Asn)	c.1662dupC	duplication	p.(Leu555Profs*5)	WES	compound heterozygous
		III-1	PADI6									heterozygous	c.1639G>A	missense	p.(Asp547Asn)					BWSp	m
Kagami	family 50	p	ZNF445	NM_181489.6								homozygous	c.2803C>T	nonsense	p.(Gln935*)					TS14
Ochoa et al. 2021	family 51	mother	PADI6	NM_207421.4	c.1874dup	frameshift	p.(Asn626Glufs*38)	c.1456T>C	missense	p.(Cys486Arg))	WES	compound heterozygous
		p	NLRP5	NM_153447.4	c.1111C>T	missense	p.(Leu371Phe)					heterozygous	c.1874dup	frameshift	p.(Asn626Glufs*38)				WES	SRSp	f
		mother	NLRP5	NM_153447.4	c.1111C>T	missense	p.(Leu371Phe)					heterozygous
Alhendi et al.	family 52	mother	PADI6	NM_207421.3	c.1709G>A	missense	p.(Arg570His)				WGS	heterozygous
		patient	PADI6										c.1709G>A	missense	p.(Arg570His)				WGS	SRSp	m
AM new-1	family 53	mother	NLRP5	NM_153447.4	c.2090_2091delAA	frameshift	p.Lys697Argfs*18	c.1588C>T	missense	p.Arg530Cys	targeted NGS panel	compound heterozygous
		patient	NLRP5									heterozygous	c.1588C>T	missense	p.Arg530Cys				targeted NGS panel	BWSp	m
AM new-2	family 54	mother	NLRP5	NM_153447.4	c.842C>T	missense	p.Thr281Met	c.2353C>T	nonsense	p.Gln785*	targeted NGS panel	compound heterozygous
		patient	NLRP5										c.842C>T	missense	p.Thr281Met				targeted NGS panel	BWSp	m
AM new-3	family 55	mother	PADI6	NM_207421.4	c.2069G>A	nonsense	p.Trp690*					heterozygous
		patient	PADI6										none						targeted NGS panel	BWSp	m
[truncated: 5,000 more columns]

## Sheet: Maternal reproduction
C	Family ID in this study	Gene	Zygosity in mother	Clinical diagnosis of offspring	Maternal reproductive history of note	abortions/miscarriages	HDM	ART	Pregnancy complications	Aneuploidy	family history of miscarriages	Further family history	Other information
Begemann, J Med Genet 2018	family 1	NLRP2	homozygous	BWSp, BWSp	two late miscarriages (gw 24 and gw 36),one early abortion (gw 8)	3 (gw8, 24, 36)							one healthy child, mother of proband has one healthy sister with three healthy sons
Begemann, J Med Genet 2018	family 2	NLRP2	heterozygous	SRSp				ICSI
Begemann, J Med Genet 2018	family 3	NLRP2	heterozygous	growth retardation						47,XXY	yes		only child, sister with three abortions, no live births
Begemann, J Med Genet 2018	family 4	NLRP2	heterozygous	TNDM	at least two miscarriages	2							one further child, sibling of proband has anxiety disorder (autism)
Begemann, J Med Genet 2018	family 5	NLRP2	cis	SRSp	one miscarriage	1							one subsequent healthy child
Meyer, PLoS Genet 2009	family 6	NLRP2	homozygous	BWSp, BWSp	polyhydramnions, raised ß-HCG levels, probable hydatidiform mole		yes						third child was born without features of BWS
Docherty, Nat Comm 2015	family 7	NLRP5	compound heterozygous	SRSp, BWSp	6 pregnancy losses, one medical termination (molar pregnancy)	6						her own mother had 3 miscarriages
Docherty, Nat Comm 2015	family 8	NLRP5	compound heterozygous	BWSp, unspecific	4 miscarriages, reproductive wastage after pregnancies	4			preeclampsia
Docherty, Nat Comm 2015	family 9	NLRP5	compound heterozygous	BWSp
Docherty, Nat Comm 2015	family 10	NLRP5	heterozygous	SRSp, healthy									elder healthy child was born after ART
Docherty, Nat Comm 2015	family 11	NLRP5	homozygous	unspecific
Soellner, Eur J Hum Gen 2018	family 12	NLRP5	heterozygous	SRSp								no reproductive failure or abortion	not related to husband
Soellner, Eur J Hum Gen 2018	family 13	NLRP5	heterozygous	SRSp
Sparago, Clin Epigen 2019	family 14	NLRP5	compound heterozygous	BWSp, healthy	4 aborted fetuses (gw12,gw23,gw23 and gw 29 with evident BWS features) of which two displayed placentomegaly and one had exomphalos	4 (gw12, 23, 23, 29)							her father had the p.R353X mutation, mother the p.R533C one (heterozygous)
Caliebe, J Med Gen 2014	family 15	NLRP7	heterozygous	unspecific	2 miscarriages (III-1 and III-3)	2	yes
Begemann, J Med Genet 2018	family 16	NLRP7	compound heterozygous	BWSp	two early abortions (gw4 and gw4), 1 induced abortion (gw19)	2 (gw4, 4)	yes				yes		sister was also compound heterozygous; one healthy son (born at gw 26), three early abortions (gw4,gw6,gw7); one ongoing pregnancy, ultrasound normal, no MLID, p.(Ile858Thr). sanger sequencing of the mother (of the two sisters) showed the presence of the p.(Arg721Trp) variant only.
Begemann, J Med Genet 2018	family 17	NLRP7	compound heterozygous	BWSp			yes
Begemann, J Med Genet 2018	family 18	NLRP7	heterozygous	SRSp			yes						two additional healthy children
Soellner, Eur J Hum Gen 2017	family 19	NLRP7	cis	BWSp, unspecific	miscarriage	1			preeclampsia, elevated ßHCG levels, polyhydramnion		yes	sister with mutation and miscarriage
Eggermann, Eur J Hum Genet. 2021	family 20	PADI6	compound heterozygous	BWSp, BWSp	miscarriages	3 (gw33, gw11, gw?)				69,XXY		two siblings miscarriages aneuploidy
Begemann, J Med Genet 2018	family 21	PADI6	compound heterozygous	SRSp							yes		only child, maternal grandparental family history of pregnancy loss: one healthy child, one with low birth weight, four stillbirths inlcuding a twin pair
Begemann, J Med Genet 2018	family 22	PADI6	compound heterozygous	BWSp									only child
Begemann, J Med Genet 2018	family 23	PADI6	heterozygous	SRSp								two healthy children, patient born at term
Begemann, J Med Genet 2018	family 24	PADI6	heterozygous	SRSp									only child
Cubellis, Clin Epig 2020	family 25	PADI6	compound heterozygous	BWSp, BWSp									no clinical signs of BWS were reported in the parents, grandparents and uncles
Cubellis, Clin Epig 2020	family 26	PADI6	compound heterozygous	BWSp	spontanous pregnancy loss at 20 weeks of gestation when she was 28 years old	1 (gw20)
Cubellis, Clin Epig 2020	family 27	PADI6	heterozygous	BWSp
Demond, Genome Med 2019	family 44	KHDC3L	homozygous	molar conceptus	two complete HDM pregnancies		yes						no offspring
Tannorella et al., ESHG 2021	family 48	NLRP2	homozygous	BWSp	3 ART attempts								three failed ART attempts. BWS spontaneously received
Tannorella et al., ESHG 2021	family 49	PADI6	compound heterozygous	BWSp	8 miscarriages	8
Ochoa et al	family 51	PADI6, NLRP5	compound heterozygous, heterozygous	SRSp
Alhendi	family 52	PADI6	heterozygous	SRSp
AM-new 1	family 53	NLRP5	compound heterozygous	BWSp
AM-new 2	family 54	NLRP5	compound heterozygous	BWSp
AM-new 3	family 55	PADI6	heterozygous	BWSp
only KHDC3L, NLRP2, NLRP5, NLRP7, PADI6 families

## Sheet: table 2 variants
Gene	Transcript	Family	Variant (c.DNA)	genomic position					Protein	dbSNP	GnomAD v2.1.1		CADD v1.6
				Chr	Start hg38	Stop hg38	wt	alt			allele frequency total	number of homozygotes
NLRP2	NM_017852.4	4	c.314C>T	19	54974533	54974533	C	T	p.(Pro105Leu)	rs201724086	0.00002785	0	3863
		1, 6	c.1479_1480del	19	54983177	54983178		del	p.(Arg493Serfs*32)	rs758760659	0.00007564	0
		48	c.1870C>T	19	54983568	54983568	C	T	p.(Gln624*)	no			35
		5	c.1885T>C	19	54983583	54983583	T	C	p.(Ser629Pro)	rs147213467	0.001019	0	20.7
		2	c.2237del	19	54986186	54986186		del	p.(Asn746Thrfs*4)	rs1190657804	0.000003977	0
		5	c.2401G>A	19	54990056	54990056	G	A	p.(Ala801Thr)	rs117066658	0.009561	18	14.6
		3	c.2860_2861del	19	54994420	54994421		del	p.(Cys954Glnfs*18)	no
NLRP5	NM_153447.4	12	c.68T>A	19	56003721	56003721	T	A	p.(Val23Asp)	rs753824534	0.000004304	0	17.29
		9	c.155T>C	19	56003808	56003808	T	C	p.(Met52Thr)	rs752189640	0.000008023	0	6797
		9	c.226G>C	19	56003879	56003879	G	C	p.(Glu76Gln)	rs758399773	0.000008023	0	23.1
		54	c.842C>T	19	56027075	56027075	C	T	p.(Thr281Met )	rs45627733	0.001336	0	21.7
		14	c.1057C>T	19	56027290	56027290	C	T	p.(Arg353*)	no			34
		51	c.1111C>T	19	56027344	56027344	C	T	p.(Leu371Phe)	rs191432085	0.0003220	0	0.909
		10	c.1156_1158dup	19	56538757	56538759		dup	p.(Pro386dup)	rs748872279	0.000004031	0
		53	c.1588C>T	19	56027821	56027821	C	T	p.(Arg530Cys)	rs200705062	0.0002531	0	16.3
		14	c.1597C>T	19	56027830	56027830	C	T	p.(Arg533Cys)	rs754695863	0.00001782	0	22
		7	c.1664G>T	19	56027897	56027897	G	T	p.(Gly555Val)	no			22.4
		14	c.1699A>G	19	56027932	56027932	A	G	p.(Met567Val)	rs748718334	0.00004419	0	5.29
		53	c.2090_2091delAA	19	56028323	56028324		del	p.(Lys697Argfs*18)	rs771412598	0.0002031	0
		7	c.2320T>C	19	56032654	56032654	T	C	p.(Cys774Arg)	rs370837790	0.000004016	0	23.8
		8, 54	c.2353C>T	19	56032687	56032687	C	T	p.(Gln785*)	rs200446614	0.00008432	0	36
		8	c.2840T>C	19	56040975	56040975	T	C	p.(Leu947Pro)	rs202181446	0.0002566	0	23.9
		13	c.3259G>A	19	56053768	56053768	G	A	p.(Glu1087Lys)	rs762535392	0.000008029	0	6696
NLRP7	NM_001127255	19	c.574A>C	19	54940245	54940245	T	G	p.(Met192Leu)	rs104895529	0.001856	4	4191
		17	c.749T>G	19	54940070	54940070	A	C	p.(Phe250Cys)	rs78096121	0.0004525	0	23.5
		17	c.1104T>G	19	54939715	54939715	A	C	p.(Ile368Met)	rs1654636	0.0004910	0	0.162
		19	c.2010_2011del	19	54938162	54938163		del	p.(Phe671Glnfs*18)	rs1467166317	(0.000006576)a	0
		15, 18	c.2156C>T	19	54936405	54936405	G	A	p.(Ala719Val)	rs104895526	0.001050	1	18.38
		16	c.2161C>T	19	54936400	54936400	G	A	p.(Arg721Trp)	rs104895525	0.00005967	0	14.24
		16	c.2573T>C	19	54933638	54933638	A	G	p.(Ile858Thr)	rs776102152	0.00007070	0	18.16
PADI6	NM_207421.3	24	c.433A>G	1	17379985	17379985	A	G	p.(Lys145Glu)	rs1413565869	(0.000006571)a	0	23.9
		21	c.902G>A	1	17388820	17388820	G	A	p.(Arg301Gln)	rs755969432	0.00002010	0	25.2
		23	c.1046A>G	1	17392197	17392197	A	G	p.(Asp349Gly)	no			23.9
		25	c.1067G>A	1	17392218	17392218	G	A	p.(Trp356*)	no			55
		20	c.1114A>G	1	17394014	17394014	A	G	p.(Thr372Ala)	rs374615037	(0.000006571)a	0	22.8
		22	c.1124T>C	1	17394024	17394024	T	C	p.(Leu375Ser)	rs1470278066	0.000004012	0	23.5
		21	c.1298C>T	1	17394415	17394415	C	T	p.(Pro433Leu)	rs759006424	0.00004427	0	24.7
		26	c.1429A>G	1	17395042	17395042	A	G	p.(Met477Val)	rs761556429	0.000004008	0	11.96
		51	c.1456T>C	1	17395069	17395069	T	C	p.(Cys486Arg))	no			23.4
		22, 49	c.1639G>A	1	17397091	17397091	G	A	p.(Asp547Asn)	rs150981529	0.0005529	0	0.524
		49	c.1663dup	1	17397115	17397115		dup	p.(Leu555Profs*6)	rs766500048	0.000008031	0
		52	c.1709G>A	1	17398705	17398705	G	A	p.(Arg570His)	rs372730186	0.00001455	0	23.4
		51	c.1874dup	1	17401227	17401227		dup	p.(Asn626Glufs*38)	rs745431993	0.00001204	0
		25	c.1894C>G	1	17401247	17401247	C	G	p.(Pro632Ala)	rs755260464	0.000004012	0	25
		27	c.2006del	1	17401359	17401359		del	p.(Thr669Lysfs*86)	no
		20, 55	c.2069G>A	1	17401422	17401422	G	A	p.(Trp690*)	no			50
		26	c.2080C>T	1	17401433	17401433	C	T	p.(Pro694Ser)	rs1368496637	0.000008050	0	23.4
ZFP57	NM_001109809.1	33	c.317_318del	6	29675420	29675421		del	p.(Glu106Valfs*28)	rs606231121	(0.000006573)a	0
		31	c.372del	6	29673739	29673739		del	p.(Arg125Glufs*7)	rs1344415728	0.000004143	0	33
		29, 30	c.373C>T	6	29673738	29673738	G	A	p.(Arg125*)	no			0.014
		39, 40	c.458del	6	29673653	29673653		del	p.(Leu153Hisfs*49)	rs1027550840	0.000004119	0
		28	c.475A>T	6	29673636	29673636	T	A	p.(Thr159Ser)	rs1334830817	0.001553	2	0.04
		41	c.742C>T	6	29673369	29673369	G	A	p.(Arg248Cys)	rs1488922640	0.00001635	0	26.1
		36, 38	c.743G>A	6	29673368	29673368	C	T	p.(Arg248His)	rs77625743	0.00001449	0	24.1
		42	c.748C>T	6	29673363	29673363	G	A	p.(Arg250Cys)	rs750705477	0.0025	0	23.5
		32	c.783C>A	6	29673328	29673328	G	T	p.(Cys261*)	rs61730328			36
		40	c.820C>T	6	29673291	29673291	G	A	p.(Leu274Phe)	no			19.36
		37	c.829C>A	6	29673282	29673282	G	T	p.(His277Asn)	rs78378398			25
		38	c.839_846del	6	29673265	29673272		del	p.(Ile280Lysfs*21)	no
		28	c.1033G>C	6	29673078	29673078	C	G	p.(Ala345Pro)	rs200537697	0.001547	2	2277
		35	c.1372C>G	6	29672739	29672739	G	C	p.(His458Asp)	rs79020217			24.9
		34	c.1383del	6	29672728	29672728		del	p.(Tyr462Ilefs*16)	rs606231122
ARID4A	NM_002892.3	43	c.1181A>G	5	131238707	131238707	G	A	p.(Tyr394Cys)	rs575489323	0.00001843	0	3.43
OOEP	NM_001080507.2	45	c.109C>T	6	73369684	73369684	G	A	p.(Arg37Trp)	rs189355507	0.00001204	0	25.7
ZAR1	NM_175619.2	47	c.130G>T	4	48490421	48490421	G	T	p.(Gly44Cys)	no			20.3
UHRF1	NM_013282.4	46	c.514G>A	19	4930794	4939794	G	A	p.(Val172Met)	no			9791
KHDC3L	NM_001017361.2	44	c.1A>G	6	73362730	73362730	A	G	p.?	rs606231235	(0.000006570)a	0	22.4
ZNF445	NM_181489.6	50	c.2803C>T	3	44446868	44446868	G	A	p.(Gln935*)	no			33
a in gnomaAD v3.1.1

## Sheet: imprinting signature
Author	family ID in this paper	zygosity in the mother	Offspring ID	Gene	Phenotype	PLAGL1/ZAC1	GRB10	MEST/PEG1	IC1/H19	IC2/KCNQ1OT1	MEG3/ DLK/ RTL1	SNRPN	PEG3	GNAS/NESPAS	Spalte1
Begemann, J Med Genet 2018	family 1	homozygous	proband 1	NLRP2	BWSp	LOM	LOM	LOM	WT	LOM	WT	WT	WT	LOM	MS-PCR
		homozygous	proband 2	NLRP2	BWSp	LOM	LOM	LOM	WT	LOM	WT	WT	WT	LOM	MS-PCR
Begemann, J Med Genet 2018	family 2	heterozygous	p	NLRP2	SRSp	WT	WT	LOM	LOM	LOM	WT	WT	WT	WT	MS-PCR
Begemann, J Med Genet 2018	family 3	heterozygous	p	NLRP2	SRSp, (47,XXY)	WT	LOM	LOM	LOM	LOM	LOM	WT	WT	LOM	MS-PCR
Begemann, J Med Genet 2018	family 4	heterozygous	p	NLRP2	TNDM	LOM	WT	LOM	WT	WT	WT	WT	WT	WT	MS-PCR
Begemann, J Med Genet 2018	family 5	heterozygous	p	NLRP2	SRSp	WT	WT	WT	LOM	WT	WT	WT	WT	WT	MS-PCR
Meyer, PLoS Genet 2009	family 6	homozygous	child V-1	NLRP2	BWSp	WT	N/A	WT	WT	LOM	N/A	WT	N/A	N/A	BS,MS-PCR
		homozygous	child V-2	NLRP2	BWSp	WT	N/A	LOM	WT	LOM	N/A	WT	N/A	N/A	BS,MS-PCR
Docherty, Nat Comm 2015	family 7	compound heterozygous	proband 1	NLRP5	SRSp	WT	WT	WT	LOM	WT	WT	WT	LOM	LOM	MA, MS-PCR
		compound heterozygous	proband 2	NLRP5	BWSp	LOM	LOM	LOM	WT	LOM	WT	WT	WT	LOM	MA, MS-PCR
Docherty, Nat Comm 2015	family 8	compound heterozygous	proband 1	NLRP5	BWSp	LOM	WT	LOM	WT	LOM	WT	WT	WT	WT	MA, MS-PCR
		compound heterozygous	proband 2	NLRP5	unspecific	WT	LOM	LOM	LOM	WT	WT	WT	WT	LOM	MA, MS-PCR
Docherty, Nat Comm 2015	family 9	compound heterozygous	proband	NLRP5	BWSp	LOM	WT	LOM	LOM	LOM	WT	WT	WT	LOM	MA, MS-PCR
Docherty, Nat Comm 2015	family 10	heterozygous	proband	NLRP5	SRSp	WT	WT	WT	LOM	LOM	WT	WT	WT	WT	MS-MLPA
Docherty, Nat Comm 2015	family 11	heterozygous	proband	NLRP5	healthy	WT	WT	LOM	WT	LOM	WT	LOM	LOM	LOM	MA, MS-PCR
Soellner, Eur J Hum Gen 2018	family 12	heterozygous	child SRS-35	NLRP5	unspecific	WT	WT	WT	LOM	WT	WT	WT	WT	WT	MS-MLPA
	family 13	heterozygous	child SRS-38	NLRP5	SRSp	WT	WT	WT	LOM	WT	WT	WT	WT	WT	MS-MLPA
Sparago, Clin Epigen 2019	family 14	compound heterozygous	proband III-1	NLRP5	SRSp	LOM	LOM	LOM	LOM	LOM	LOM	LOM	LOM	LOM	PS
		compound heterozygous	sibling III-2	NLRP5	BWSp	LOM	LOM	LOM	LOM	LOM	WT	LOM	LOM	LOM	PS
Caliebe, J Med Gen 2014	family 15	heterozygous	III-1	NLRP7	unspecific, deceased	LOM	LOM	LOM	WT	LOM	LOM	WT	LOM	LOM	MS-MLPA
		heterozygous	III-2	NLRP7	unspecific	LOM	LOM	LOM	LOM	LOM	LOM	LOM	LOM	LOM	MS-MLPA
		heterozygous	III-3	NLRP7	unspecific	N/A	N/A	N/A	N/A	N/A	LOM	N/A	N/A	N/A	MS-MLPA
Begemann, J Med Genet 2018	family 16	compound heterozygous	p	NLRP7	BWSp	WT	LOM	LOM	WT	LOM	WT	WT	WT	WT	MS-PCR
Begemann, J Med Genet 2018	family 17	compound heterozygous	p	NLRP7	BWSp	LOM	WT	LOM	WT	LOM	WT	WT	WT	WT	MS-PCR
Begemann, J Med Genet 2018	family 18	heterozygous	p	NLRP7	BWSp	WT	WT	WT	LOM	WT	WT	WT	WT	WT	MS-PCR
Soellner, Eur J Hum Gen 2017	family 19	cis	IV.1	NLRP7	BWSp, deceased	WT	LOM	LOM	WT	LOM	WT	WT	WT	WT	MS-MLPA
		cis	IV.3	NLRP7	unspecific	WT	WT	WT	WT	WT	WT	WT	WT	LOM	MS-MLPA
Eggermann, Eur J Hum Genet. 2021	family 20	compound heterozygous	II-3	PADI6	BWSp	LOM	LOM	LOM	LOM	LOM	WT	WT	WT	LOM	MS-MLPA
		compound heterozygous	II-5	PADI6	BWSp	WT	LOM	WT	WT	LOM	LOM	LOM	WT	WT	MS-MLPA
Begemann, J Med Genet 2018	family 21	compound heterozygous	p	PADI6	BWSp	WT	WT	WT	LOM	WT	LOM	WT	WT	WT	MS-PCR
Begemann, J Med Genet 2018	family 22	compound heterozygous	p	PADI6	SRSp	WT	LOM	LOM	LOM	LOM	WT	WT	WT	WT	MS-PCR
Begemann, J Med Genet 2018	family 23	heterozygous	p	PADI6	BWSp	WT	LOM	LOM	LOM	WT	LOM	LOM	WT	LOM	MS-PCR
Begemann, J Med Genet 2018	family 24	heterozygous	p	PADI6	SRSp	WT	WT	WT	LOM	WT	LOM	WT	WT	WT	MS-PCR
Cubellis, Clin Epig 2020	family 25	compound heterozygous	III-1	PADI6	SRSp	LOM	LOM	LOM	WT	LOM	LOM	LOM	LOM	LOM	PS
		compound heterozygous	III-2	PADI6	BWSp	LOM	LOM	LOM	LOM	LOM	LOM	LOM	LOM	LOM	PS
Cubellis, Clin Epig 2020	family 26	compound heterozygous	II-3	PADI6	BWSp	GOM	LOM	WT	WT	LOM	WT	LOM	WT	LOM	PS
Cubellis, Clin Epig 2020	family 27	compound heterozygous	II-2	PADI6	BWSp	LOM	LOM	LOM	LOM	LOM	LOM	WT	LOM	LOM	PS
Boyraz, J Clin Pediatr Endocrin 2013	family 28		patient	ZFP57	BWSp	LOM	LOM	WT	WT	WT	WT	WT	LOM	LOM
Iyigun,J of Trop Ped 2017	family 29		patient	ZFP57	TNDM	LOM	LOM	N/A	N/A	N/A	N/A	N/A	LOM	N/A	MS-PCR
Touati, Diabet 2019	family 30		patient	ZFP57	TNDM	LOM	LOM	LOM	WT	WT	WT	WT	N/A	LOM
Court, Wiley 2013	family 31		TND1170	ZFP57	TNDM	LOM	LOM	WT	WT	WT	WT	WT	WT	WT
Mackay, Nat Gen 2008	family 32		proband 1	ZFP57	SRSp	LOM	LOM	LOM	N/A	LOM	N/A	N/A	LOM	LOM	MS-MLPA
			proband 2	ZFP57	TND	LOM	LOM	LOM	N/A	LOM	N/A	N/A	LOM	WT
Mackay, Nat Gen 2008	family 33		proband 1	ZFP57	NDM	LOM	LOM	WT	N/A	WT	N/A	N/A	LOM	WT	MLPA, BPS, MA
Mackay, Nat Gen 2008	family 34		proband	ZFP57	TND	LOM	LOM	WT	N/A	WT	N/A	N/A	LOM	WT
Mackay, Nat Gen 2008	family 35		proband	ZFP57	TND	LOM	LOM	WT	N/A	WT	N/A	N/A	LOM	WT	MLPA, BPS, MA
Mackay, Nat Gen 2008	family 36		proband	ZFP57	TND	LOM	LOM	WT	N/A	WT	N/A	N/A	LOM	WT	MS-PCR,PS
Mackay, Nat Gen 2008	family 37		proband	ZFP57	TND	LOM	LOM	WT	N/A	LOM	N/A	N/A	LOM	WT	MS-PCR,PS
Mackay, Nat Gen 2008	family 38		proband	ZFP57	TND	LOM	LOM	LOM	N/A	WT	N/A	N/A	LOM	LOM	MS-PCR,PS
Boonen, Diabetes Journal 2013	family 39		II 1	ZFP57	TND	LOM	LOM	WT	N/A	WT	N/A	N/A	LOM	WT	MS-PCR,PS
Boonen, Diabetes Journal 2013	family 40		II 2	ZFP57	TND	LOM	LOM	WT	N/A	WT	N/A	N/A	LOM	WT	MS-PCR,PS
Boonen, Diabetes Journal 2013	family 41		II 2	ZFP57	NDM	LOM	LOM	WT	N/A	WT	N/A	N/A	LOM	WT	MS-PCR,PS
AC new	family 42			ZFP57	BWSp	LOM	LOM	WT	WT	WT	WT	WT	LOM	WT	MS-PCR,PS
Geoffron, J Clin Endo 2018	family 43	heterozygous	case 13	ARID4A	BWSp	WT	WT	WT	WT	WT	LOM	WT	N/A	LOM	MS-PCR,PS
Demond, Genome Med 2019	family 44	homozygous		KHDC3L											MS-PCR,PS
Begemann, J Med Genet 2018	family 45	homozygous	p	OOEP	TNDM	LOM	LOM	WT	WT	WT	WT	LOM	WT	WT
Begemann, J Med Genet 2018	family 46	heterozygous	p	UHRF1	SRSp	LOM	WT	WT	LOM	LOM	WT	WT	LOM	LOM
Begemann, J Med Genet 2018	family 47	heterozygous	p	ZAR1	BWSp	WT	WT	WT	WT	LOM	WT	WT	WT	LOM	MS-PCR, BPS
Kagami	family 50	heterozygous	p	ZNF445	TS14	WT	WT	LOM	LOM	WT	LOM	WT	WT	LOM	PS
AM-new 1	family 53	compound heterozygous	p	NLRP5	BWSp	WT	WT	WT	LOM	LOM	LOM	WT	WT	LOM	MLPA
AM-new 2	family 54	compound heterozygous	p	NLRP5	BWSp	WT	WT	WT	LOM	LOM	LOM	LOM	LOM	WT	MLPA
AM-new 3	family 55	heterozygous	p	PADI6	BWSp	LOM	LOM	WT	WT	LOM	WT	WT	LOM	WT	MLPA
only patients for which Methylation data are provided are listed and considered

## Sheet: Suppl Table Literature
Author	Title	Journal,Year
Alhendi ASN, Lim D, McKee S, McEntagart M, Tatton-Brown K, Temple IK, Davies JH, Mackay DJG	Whole-genome analysis as a diagnostic tool for patients referred for diagnosis of Silver-Russell syndrome: a real-world study.	J Med Genet. 2021 Jun 16:jmedgenet-2021-107699
Begemann M, Rezwan FI, Beygo J, Docherty LE, Kolarova J, Schroeder C, Buiting K, Chokkalingam K, Degenhardt F, Wakeling EL, Kleinle S, González Fassrainer D, Oehl-Jaschkowitz B, Turner CLS, Patalan M, Gizewska M, Binder G, Bich Ngoc CT, Chi Dung V, Mehta SG, Baynam G, Hamilton-Shield JP, Aljareh S, Lokulo-Sodipe O, Horton R, Siebert R, Elbracht M, Temple IK, Eggermann T, Mackay DJG.	Maternal variants in NLRP and other maternal effect proteins are associated with multilocus imprinting disturbance in offspring.	J Med Genet. 2018 Jul;55(7):497-504.
Boonen SE, Mackay DJ, Hahnemann JM, Docherty L, Grønskov K, Lehmann A, Larsen LG, Haemers AP, Kockaerts Y, Dooms L, Vu DC, Ngoc CT, Nguyen PB, Kordonouri O, Sundberg F, Dayanikli P, Puthi V, Acerini C, Massoud AF, Tümer Z, Temple IK.	Transient neonatal diabetes, ZFP57, and hypomethylation of multiple imprinted loci: a detailed follow-up.	Diabetes Care. 2013 Mar;36(3):505-12.
Boyraz M, Ulucan K, Taşkın N, Akçay T, Flanagan SE, Mackay DJ.	Transient neonatal diabetes mellitus in a Turkish patient with three novel homozygous variants in the ZFP57 gene.	J Clin Res Pediatr Endocrinol. 2013;5(2):125-8.
Caliebe A, Richter J, Ammerpohl O, Kanber D, Beygo J, Bens S, Haake A, Jüttner E, Korn B, Mackay DJ, Martin-Subero JI, Nagel I, Sebire NJ, Seidmann L, Vater I, von Kaisenberg CS, Temple IK, Horsthemke B, Buiting K, Siebert R.	A familial disorder of altered DNA-methylation.	J Med Genet. 2014 Jun;51(6):407-12.
Court F, Martin-Trujillo A, Romanelli V, Garin I, Iglesias-Platas I, Salafsky I, Guitart M, Perez de Nanclares G, Lapunzina P, Monk D.	Genome-wide allelic methylation analysis reveals disease-specific susceptibility to multiple methylation defects in imprinting syndromes.	Hum Mutat. 2013 Apr;34(4):595-602.
Cubellis MV, Pignata L, Verma A, Sparago A, Del Prete R, Monticelli M, Calzari L, Antona V, Melis D, Tenconi R, Russo S, Cerrato F, Riccio A.	Loss-of-function maternal-effect mutations of PADI6 are associated with familial and sporadic Beckwith-Wiedemann syndrome with multi-locus imprinting disturbance.	Clin Epigenetics. 2020 Sep 14;12(1):139.
Demond H, Anvar Z, Jahromi BN, Sparago A, Verma A, Davari M, Calzari L, Russo S, Jahromi MA, Monk D, Andrews S, Riccio A, Kelsey G.	A KHDC3L mutation resulting in recurrent hydatidiform mole causes genome-wide DNA methylation loss in oocytes and persistent imprinting defects post-fertilisation.	Genome Med. 2019 Dec 17;11(1):84.
Docherty LE, Rezwan FI, Poole RL, Turner CL, Kivuva E, Maher ER, Smithson SF, Hamilton-Shield JP, Patalan M, Gizewska M, Peregud-Pogorzelski J, Beygo J, Buiting K, Horsthemke B, Soellner L, Begemann M, Eggermann T, Baple E, Mansour S, Temple IK, Mackay DJ.	Mutations in NLRP5 are associated with reproductive wastage and multilocus imprinting disorders in humans.	Nat Commun. 2015 Sep 1;6:8086.
Eggermann T, Kadgien G, Begemann M, Elbracht M.	Biallelic PADI6 variants cause multilocus imprinting disturbances and miscarriages in the same family.	Eur J Hum Genet. 2021 Apr;29(4):575-580.
Geoffron S, Abi Habib W, Chantot-Bastaraud S, Dubern B, Steunou V, Azzi S, Afenjar A, Busa T, Pinheiro Canton A, Chalouhi C, Dufourg MN, Esteva B, Fradin M, Geneviève D, Heide S, Isidor B, Linglart A, Morice Picard F, Naud-Saudreau C, Oliver Petit I, Philip N, Pienkowski C, Rio M, Rossignol S, Tauber M, Thevenon J, Vu-Hong TA, Harbison MD, Salem J, Brioude F, Netchine I, Giabicani E.	Chromosome 14q32.2 Imprinted Region Disruption as an Alternative Molecular Diagnosis of Silver-Russell Syndrome.	J Clin Endocrinol Metab. 2018 Jul 1;103(7):2436-2446.
Iyigun F, Ozcan B, Kulali F, Celik IH, Cetinkaya S, Bas AY, Demirel N.	A Newborn with Transient Diabetes Mellitus Accompanied by Ketoacidosis Attributable to a ZFP57 Mutation.	J Trop Pediatr. 2017 Oct 1;63(5):399-401.
Kagami M, Hara-Isono K, Matsubara K, Nakabayashi K, Narumi S, Fukami M, Ohkubo Y, Saitsu H, Takada S, Ogata T	ZNF445: a homozygous truncating variant in a patient with Temple syndrome and multilocus imprinting disturbance	Clin Epigenet. 2021 May 26;13(1):119
Mackay DJ, Callaway JL, Marks SM, White HE, Acerini CL, Boonen SE, Dayanikli P, Firth HV, Goodship JA, Haemers AP, Hahnemann JM, Kordonouri O, Masoud AF, Oestergaard E, Storr J, Ellard S, Hattersley AT, Robinson DO, Temple IK.	Hypomethylation of multiple imprinted loci in individuals with transient neonatal diabetes is associated with mutations in ZFP57.	Nat Genet. 2008 Aug;40(8):949-51.
Meyer E, Lim D, Pasha S, Tee LJ, Rahman F, Yates JR, Woods CG, Reik W, Maher ER.	Germline mutation in NLRP2 (NALP2) in a familial imprinting disorder (Beckwith-Wiedemann Syndrome).	PLoS Genet. 2009 Mar;5(3):e1000423.
Ochoa E, Lee S, Lan-Leung B, Dias R, Ong KK, Radley JA, Pérez de Nanclares, Martinez R, Clark G, Martin E, Castaño L, Bottolo L, Maher ER	ImprintSeq, a novel tool to interrogate DNA methylation at human imprinted regions and diagnose multilocus imprinting disturbance	Genet Med 2021 Dec 3:S1098-3600(21)05361-2
Soellner L, Begemann M, Degenhardt F, Geipel A, Eggermann T, Mangold E.	Maternal heterozygous NLRP7 variant results in recurrent reproductive failure and imprinting disturbances in the offspring.	Eur J Hum Genet. 2017 Aug;25(8):924-929.
Soellner L, Kraft F, Sauer S, Begemann M, Kurth I, Elbracht M, Eggermann T.	Search for cis-acting factors and maternal effect variants in Silver-Russell patients with ICR1 hypomethylation and their mothers.	Eur J Hum Genet. 2019 Jan;27(1):42-48.
Sparago A, Verma A, Patricelli MG, Pignata L, Russo S, Calzari L, De Francesco N, Del Prete R, Palumbo O, Carella M, Mackay DJG, Rezwan FI, Angelini C, Cerrato F, Cubellis MV, Riccio A.	The phenotypic variations of multi-locus imprinting disturbances associated with maternal-effect variants of NLRP5 range from overt imprinting disorder to apparently healthy phenotype.	Clin Epigenetics. 2019 Dec 11;11(1):190.
Tannorella P, Calzari L, Vimercati A, Mainini E, Gentilini D, Bonati MT, Daolio C, Pedrolli A, Larizza L, Russo S	Maternal-effect variants in PADI6 and NLRP2 genes associated with reproductive anomalies, Multilocus Imprinting Disorders (MLID) and Beckwith-Wiedemann syndrome	Eur Soc Hum Meeting 2021: P20.2020C
Touati A, Errea-Dorronsoro J, Nouri S, Halleb Y, Pereda A, Mahdhaoui N, Ghith A, Saad A, Perez de Nanclares G, H'mida Ben Brahim D.	Transient neonatal diabetes mellitus and hypomethylation at additional imprinted loci: novel ZFP57 mutation and review on the literature.	Acta Diabetol. 2019 Mar;56(3):301-307.
